# Supplementary material for: Structural Characterization of Dendrobium officinale Polysaccharides and Their Regulation Effect on Intestinal Microbiota During In Vitro Fermentation
Source: Polymers (Basel). 2025 Mar 10;17(6):727. doi: 10.3390/polym17060727 (PMC11944827; doi:10.3390/polym17060727)
Supplement: Supplementary file 1 [file polymers-17-00727-s001.zip]

Archive with 1 entries (1 files):
- polymers-3498025-supplementary.pdf
